# Supplementary material for: An in silico protocol for predicting genetic biomarkers in rare diseases: a case study in sporadic amyotrophic lateral sclerosis
Source: Front Genet. 2026 Mar 12;17:1742595. doi: 10.3389/fgene.2026.1742595 (PMC13016588; doi:10.3389/fgene.2026.1742595)
Supplement: Supplementary file 1 [file DataSheet1.zip]

Archive with 5 entries (3 files):
- 1742595_SupMaterial/
- 1742595_SupMaterial/Data Sheet 1.ZIP
- 1742595_SupMaterial/Validation/
- 1742595_SupMaterial/Validation/1.py
- 1742595_SupMaterial/Validation/2.py
