# Supplementary material for: An in silico protocol for predicting genetic biomarkers in rare diseases: a case study in sporadic amyotrophic lateral sclerosis
Source: Front Genet. 2026 Mar 12;17:1742595. doi: 10.3389/fgene.2026.1742595 (PMC13016588; doi:10.3389/fgene.2026.1742595)
Supplement: Supplementary file 1 [file DataSheet1.zip › 1742595_SupMaterial/Validation/1.py]

import pandas as pd
import numpy as np
from sklearn.ensemble import RandomForestClassifier
from sklearn.linear_model import Ridge, LogisticRegression
from sklearn.preprocessing import StandardScaler
from sklearn.pipeline import Pipeline
from sklearn.model_selection import train_test_split
from sklearn.metrics import (accuracy_score, precision_score, recall_score,
                             f1_score, roc_auc_score, average_precision_score,
                             mean_squared_error, r2_score)
from sklearn.impute import SimpleImputer
import matplotlib.pyplot as plt
import seaborn as sns
import warnings
import matplotlib

matplotlib.rcParams.update({'font.size': 12})
warnings.filterwarnings('ignore')
sns.set_style("whitegrid")
sns.set_palette("husl")

def load_data():
    sals_df = pd.read_csv("EFO_0001357_associations_export.tsv", sep='\t')
    sals_df['target'] = 1
    gwas_df = pd.read_csv("GWAS_cache.tsv", sep='\t', low_memory=False)
    sals_df['rsID'] = sals_df['riskAllele'].str.split('-').str[0]
    sals_df[['chromosome', 'position']] = sals_df['locations'].str.extract(r'([XYMT\d]+):(\d+)')
    sals_df['position'] = pd.to_numeric(sals_df['position'], errors='coerce')
    if 'SNPS' in gwas_df.columns:
        gwas_df['rsID'] = gwas_df['SNPS'].str.split('-').str[0]
    else:
        gwas_df['rsID'] = gwas_df['STRONGEST SNP-RISK ALLELE'].str.split('-').str[0]
    gwas_df['chromosome'] = gwas_df['CHR_ID']
    gwas_df['position'] = gwas_df['CHR_POS'].astype(str).str.split(' x').str[0].str.split(';').str[0]
    gwas_df['position'] = pd.to_numeric(gwas_df['position'], errors='coerce')
    gwas_df['mappedGenes'] = gwas_df['MAPPED_GENE']
    gwas_df['pValue'] = gwas_df['P-VALUE']
    als_keywords = ["amyotrophic lateral sclerosis", "ALS", "motor neuron disease"]
    gwas_df['is_als'] = gwas_df['DISEASE/TRAIT'].str.contains('|'.join(als_keywords), case=False, na=False)
    neg_df = gwas_df[~gwas_df['is_als']].copy()
    neg_df = neg_df[~neg_df['rsID'].isin(sals_df['rsID'])]
    neg_df['target'] = 0
    return sals_df, neg_df

def prepare_features(df):
    df['gene_count'] = df['mappedGenes'].apply(lambda x: len(str(x).split(','))) if 'mappedGenes' in df.columns else 0
    df['is_intergenic'] = df['mappedGenes'].isna().astype(int) if 'mappedGenes' in df.columns else 1
    if 'pValue' in df.columns:
        df['pValue'] = df['pValue'].replace('NR', np.nan)
        df['pValue'] = pd.to_numeric(df['pValue'], errors='coerce')
        df['log_pvalue'] = -np.log10(df['pValue'].replace(0, 1e-300))
        df['log_pvalue'] = df['log_pvalue'].fillna(df['log_pvalue'].median())
    else:
        df['log_pvalue'] = 0
    chr_map = {str(i): i for i in range(1, 23)}
    chr_map.update({'X': 23, 'Y': 24, 'MT': 25})
    df['chr_encoded'] = df['chromosome'].map(chr_map).fillna(26)
    if 'position' in df.columns:
        df['position'] = df['position'].fillna(df['position'].median())
    else:
        df['position'] = 0
    return df

def train_random_forest(X_train, y_train):
    model = Pipeline([
        ('imputer', SimpleImputer(strategy='median')),
        ('clf', RandomForestClassifier(
            n_estimators=100,
            max_depth=5,
            random_state=42,
            class_weight='balanced'
        ))
    ])
    model.fit(X_train, y_train)
    return model

def train_logistic_regression(X_train, y_train):
    model = Pipeline([
        ('imputer', SimpleImputer(strategy='median')),
        ('scaler', StandardScaler()),
        ('clf', LogisticRegression(
            class_weight='balanced',
            random_state=42,
            max_iter=1000,
            solver='lbfgs',
            C=1.0,
            penalty='l2'
        ))
    ])
    model.fit(X_train, y_train)
    return model

def train_ridge_regression(X_train, y_train):
    model = Pipeline([
        ('imputer', SimpleImputer(strategy='median')),
        ('scaler', StandardScaler()),
        ('clf', Ridge(
            alpha=1.0,
            random_state=42,
            max_iter=1000
        ))
    ])
    model.fit(X_train, y_train)
    return model

def evaluate_model(model, model_name, X_test, y_test):
    if model_name == 'Ridge Regression':
        y_pred_continuous = model.predict(X_test)
        y_pred = (y_pred_continuous >= 0.5).astype(int)
        y_proba_normalized = (y_pred_continuous - y_pred_continuous.min()) / \
                             (y_pred_continuous.max() - y_pred_continuous.min() + 1e-10)
        y_proba = np.column_stack([1 - y_proba_normalized, y_proba_normalized])
    else:
        y_pred = model.predict(X_test)
        y_proba = model.predict_proba(X_test)
    accuracy = accuracy_score(y_test, y_pred)
    precision = precision_score(y_test, y_pred, zero_division=0)
    recall = recall_score(y_test, y_pred, zero_division=0)
    f1 = f1_score(y_test, y_pred, zero_division=0)
    if y_proba.shape[1] > 1:
        roc_auc = roc_auc_score(y_test, y_proba[:, 1])
        avg_precision = average_precision_score(y_test, y_proba[:, 1])
    else:
        roc_auc = 0.5
        avg_precision = np.mean(y_test)
    results = {
        'Accuracy': accuracy,
        'Precision': precision,
        'Recall': recall,
        'F1-Score': f1,
        'ROC-AUC': roc_auc,
        'Average Precision': avg_precision
    }
    return results

def create_performance_heatmap(results_df):
    fig, ax = plt.subplots(figsize=(14, 8))
    results_df_transposed = results_df.T
    classification_metrics = ['Accuracy', 'Precision', 'Recall', 'F1-Score', 'ROC-AUC', 'Average Precision']
    heatmap_data = results_df_transposed[classification_metrics]
    cmap = plt.cm.viridis
    heatmap = sns.heatmap(
        heatmap_data,
        annot=True,
        fmt='.3f',
        cmap=cmap,
        cbar_kws={
            'label': 'Performance Score',
            'shrink': 0.8,
            'pad': 0.01
        },
        vmin=0.7,
        vmax=1.0,
        linewidths=0.5,
        linecolor='white',
        square=False,
        annot_kws={
            'size': 11,
            'color': 'white',
            'weight': 'bold'
        },
        ax=ax
    )
    ax.set_title('Supervised Models Performance Comparison (Equivalent Regularization)',
                 fontsize=16, fontweight='bold', pad=20)
    ax.set_xlabel('Performance Metrics', fontsize=13, labelpad=10)
    ax.set_ylabel('Machine Learning Models', fontsize=13, labelpad=10)
    ax.set_xticklabels(
        ax.get_xticklabels(),
        rotation=45,
        ha='right',
        fontsize=12
    )
    ax.set_yticklabels(
        ax.get_yticklabels(),
        fontsize=12,
        rotation=0
    )
    cbar = heatmap.collections[0].colorbar
    cbar.ax.tick_params(labelsize=11)
    cbar.set_label('Score', fontsize=12, labelpad=10)
    ax.grid(False)
    plt.tight_layout()
    plt.savefig('models_performance_comparison_equivalent_params.png',
                dpi=300,
                bbox_inches='tight',
                transparent=False,
                facecolor='white')
    plt.show()
    return fig

def create_blue_heatmap(results_df):
    fig, ax = plt.subplots(figsize=(14, 8))
    results_df_transposed = results_df.T
    classification_metrics = ['Accuracy', 'Precision', 'Recall', 'F1-Score', 'ROC-AUC', 'Average Precision']
    heatmap_data = results_df_transposed[classification_metrics]
    cmap = plt.cm.Blues
    heatmap = sns.heatmap(
        heatmap_data,
        annot=True,
        fmt='.3f',
        cmap=cmap,
        cbar_kws={
            'label': 'Performance Score',
            'shrink': 0.8
        },
        vmin=0.7,
        vmax=1.0,
        linewidths=0.5,
        linecolor='gray',
        square=True,
        annot_kws={
            'size': 11,
            'weight': 'bold'
        },
        ax=ax
    )
    ax.set_title('Model Performance Heatmap (Equivalent Regularization)', fontsize=16, fontweight='bold', pad=20)
    ax.set_xlabel('Performance Metrics', fontsize=13)
    ax.set_ylabel('Machine Learning Models', fontsize=13)
    ax.set_xticklabels(ax.get_xticklabels(), rotation=45, ha='right', fontsize=12)
    ax.set_yticklabels(ax.get_yticklabels(), fontsize=12, rotation=0)
    plt.tight_layout()
    plt.savefig('models_performance_heatmap_blue_equivalent.png', dpi=300, bbox_inches='tight')
    plt.show()
    return fig

def main():
    try:
        pos_df, neg_df = load_data()
        pos_df = prepare_features(pos_df)
        neg_df = prepare_features(neg_df)

        similar_pairs = []
        for i in range(min(500, len(pos_df))):
            for j in range(i + 1, min(i + 5, len(pos_df))):
                similar_pairs.append([
                    abs(pos_df.iloc[i]['chr_encoded'] - pos_df.iloc[j]['chr_encoded']),
                    abs(pos_df.iloc[i]['position'] - pos_df.iloc[j]['position']),
                    abs(pos_df.iloc[i]['log_pvalue'] - pos_df.iloc[j]['log_pvalue']),
                    abs(pos_df.iloc[i]['gene_count'] - pos_df.iloc[j]['gene_count']),
                    abs(pos_df.iloc[i]['is_intergenic'] - pos_df.iloc[j]['is_intergenic'])
                ])
        dissimilar_pairs = []
        for i in range(min(500, len(pos_df))):
            for j in range(min(5, len(neg_df))):
                dissimilar_pairs.append([
                    abs(pos_df.iloc[i]['chr_encoded'] - neg_df.iloc[j]['chr_encoded']),
                    abs(pos_df.iloc[i]['position'] - neg_df.iloc[j]['position']),
                    abs(pos_df.iloc[i]['log_pvalue'] - neg_df.iloc[j]['log_pvalue']),
                    abs(pos_df.iloc[i]['gene_count'] - neg_df.iloc[j]['gene_count']),
                    abs(pos_df.iloc[i]['is_intergenic'] - neg_df.iloc[j]['is_intergenic'])
                ])
        X = pd.DataFrame(
            similar_pairs + dissimilar_pairs,
            columns=['chr_diff', 'pos_diff', 'pval_diff', 'gene_diff', 'intergenic_diff']
        )
        y = np.array([1] * len(similar_pairs) + [0] * len(dissimilar_pairs))
        X_train, X_test, y_train, y_test = train_test_split(X, y, test_size=0.2, random_state=42)

        rf_model = train_random_forest(X_train, y_train)
        lr_model = train_logistic_regression(X_train, y_train)
        ridge_model = train_ridge_regression(X_train, y_train)

        rf_metrics = evaluate_model(rf_model, 'Random Forest', X_test, y_test)
        lr_metrics = evaluate_model(lr_model, 'Logistic Regression', X_test, y_test)
        ridge_metrics = evaluate_model(ridge_model, 'Ridge Regression', X_test, y_test)

        results = {
            'Random Forest': rf_metrics,
            'Logistic Regression': lr_metrics,
            'Ridge Regression': ridge_metrics
        }
        results_df = pd.DataFrame(results)

        print("Metrics RF")
        for key, value in rf_metrics.items():
            print(f"{key}: {value:.3f}")
        print("\nMetrics LR")
        for key, value in lr_metrics.items():
            print(f"{key}: {value:.3f}")
        print("\nMetrics Ridge")
        for key, value in ridge_metrics.items():
            print(f"{key}: {value:.3f}")

        create_performance_heatmap(results_df)
        create_blue_heatmap(results_df)

        results_df.to_csv('model_performance_comparison_equivalent_params.csv')

    except Exception as e:
        print(f"Error: {str(e)}")
        import traceback
        traceback.print_exc()

if __name__ == "__main__":
    main()
