# Supplementary material for: An in silico protocol for predicting genetic biomarkers in rare diseases: a case study in sporadic amyotrophic lateral sclerosis
Source: Front Genet. 2026 Mar 12;17:1742595. doi: 10.3389/fgene.2026.1742595 (PMC13016588; doi:10.3389/fgene.2026.1742595)
Supplement: Supplementary file 1 [file DataSheet1.zip › 1742595_SupMaterial/Validation/2.py]

import pandas as pd
import numpy as np
from sklearn.ensemble import RandomForestClassifier
from sklearn.preprocessing import StandardScaler
from sklearn.pipeline import Pipeline
from sklearn.model_selection import train_test_split
from sklearn.metrics import (roc_auc_score, accuracy_score,
                             precision_score, recall_score, f1_score,
                             confusion_matrix, average_precision_score)
import matplotlib.pyplot as plt
import seaborn as sns
import warnings

warnings.filterwarnings('ignore')
np.random.seed(42)


def validate_on_simulated_data_same_task():
    n_snps = 500
    snps = []
    group_labels = []

    for group in range(5):
        n_in_group = 100
        base_chr = np.random.choice([1, 2, 3, 4, 5])
        base_pos = group * 10_000_000

        if group == 0:
            pvals = np.random.exponential(1e-6, n_in_group)
        elif group == 1:
            pvals = np.random.uniform(1e-4, 0.01, n_in_group)
        elif group == 2:
            pvals = np.random.uniform(0.01, 0.1, n_in_group)
        else:
            pvals = np.random.uniform(0.1, 1.0, n_in_group)

        if group in [0, 2, 4]:
            gene_presence = np.ones(n_in_group)
        else:
            gene_presence = np.zeros(n_in_group)

        for i in range(n_in_group):
            snps.append({
                'rsID': f'sim_grp{group}_{i}',
                'chromosome': base_chr + np.random.choice([-1, 0, 1]),
                'position': base_pos + np.random.randint(0, 1_000_000),
                'pValue': pvals[i],
                'has_gene': gene_presence[i],
                'group': group,
                'log_pvalue': -np.log10(pvals[i] + 1e-300)
            })
            group_labels.append(group)

    df = pd.DataFrame(snps)

    def create_pairs_from_data(pos_df, n_similar_pairs=300, n_dissimilar_pairs=300):
        pairs = []
        labels = []
        group_snps = {}
        for group in pos_df['group'].unique():
            group_snps[group] = pos_df[pos_df['group'] == group]

        similar_count = 0
        for group, group_df in group_snps.items():
            if len(group_df) < 2:
                continue
            indices = group_df.index.tolist()
            for i in range(min(10, len(indices))):
                idx1 = indices[i]
                for j in range(i + 1, min(i + 3, len(indices))):
                    idx2 = indices[j]
                    snp1 = pos_df.loc[idx1]
                    snp2 = pos_df.loc[idx2]
                    features = [
                        abs(snp1['chromosome'] - snp2['chromosome']),
                        abs(snp1['position'] - snp2['position']),
                        abs(snp1['log_pvalue'] - snp2['log_pvalue']),
                        abs(snp1['has_gene'] - snp2['has_gene'])
                    ]
                    pairs.append(features)
                    labels.append(1)
                    similar_count += 1
                    if similar_count >= n_similar_pairs:
                        break
                if similar_count >= n_similar_pairs:
                    break
            if similar_count >= n_similar_pairs:
                break

        dissimilar_count = 0
        groups = list(group_snps.keys())
        for i in range(n_dissimilar_pairs):
            group1, group2 = np.random.choice(groups, 2, replace=False)
            if len(group_snps[group1]) == 0 or len(group_snps[group2]) == 0:
                continue
            snp1 = group_snps[group1].iloc[np.random.randint(len(group_snps[group1]))]
            snp2 = group_snps[group2].iloc[np.random.randint(len(group_snps[group2]))]
            features = [
                abs(snp1['chromosome'] - snp2['chromosome']),
                abs(snp1['position'] - snp2['position']),
                abs(snp1['log_pvalue'] - snp2['log_pvalue']),
                abs(snp1['has_gene'] - snp2['has_gene'])
            ]
            pairs.append(features)
            labels.append(0)
            dissimilar_count += 1

        return pd.DataFrame(pairs, columns=['chr_diff', 'pos_diff', 'pval_diff', 'gene_diff']), np.array(labels)

    train_df, test_df = train_test_split(df, test_size=0.3, random_state=42, stratify=df['group'])

    X_train, y_train = create_pairs_from_data(train_df, n_similar_pairs=200, n_dissimilar_pairs=200)
    X_test, y_test = create_pairs_from_data(test_df, n_similar_pairs=100, n_dissimilar_pairs=100)

    model = Pipeline([
        ('scaler', StandardScaler()),
        ('clf', RandomForestClassifier(
            n_estimators=100,
            max_depth=5,
            class_weight='balanced',
            random_state=42,
            n_jobs=-1
        ))
    ])
    model.fit(X_train, y_train)

    y_pred = model.predict(X_test)
    y_proba = model.predict_proba(X_test)[:, 1]

    metrics = {
        'Accuracy': accuracy_score(y_test, y_pred),
        'Precision': precision_score(y_test, y_pred),
        'Recall': recall_score(y_test, y_pred),
        'F1': f1_score(y_test, y_pred),
        'ROC-AUC': roc_auc_score(y_test, y_proba),
        'Avg Precision': average_precision_score(y_test, y_proba)
    }

    print("Simulated Data Results")
    for metric, value in metrics.items():
        print(f"{metric}: {value:.4f}")

    feature_importance = pd.DataFrame({
        'Feature': X_train.columns,
        'Importance': model.named_steps['clf'].feature_importances_
    }).sort_values('Importance', ascending=False)

    print("\nFeature Importance")
    print(feature_importance.to_string(index=False))

    cm = confusion_matrix(y_test, y_pred)
    plt.figure(figsize=(8, 6))
    sns.heatmap(cm, annot=True, fmt='d', cmap='Blues',
                xticklabels=['Dissimilar', 'Similar'],
                yticklabels=['Dissimilar', 'Similar'])
    plt.xlabel('Predicted')
    plt.ylabel('Actual')
    plt.title('Confusion Matrix - Simulated Data (Same Task)')
    plt.show()

    return metrics


def cross_validate_real_data_same_task():
    try:
        sals_df = pd.read_csv("EFO_0001357_associations_export.tsv", sep='\t')
        gwas_df = pd.read_csv("GWAS_cache.tsv", sep='\t', low_memory=False)

        sals_df['target'] = 1
        if 'riskAllele' in sals_df.columns:
            sals_df['rsID'] = sals_df['riskAllele'].str.split('-').str[0]
        if 'locations' in sals_df.columns:
            sals_df[['chromosome', 'position']] = sals_df['locations'].str.extract(r'([XYMT\d]+):(\d+)')
            sals_df['position'] = pd.to_numeric(sals_df['position'], errors='coerce')
        if 'mappedGenes' in sals_df.columns:
            sals_df['has_gene'] = sals_df['mappedGenes'].notna().astype(int)
        else:
            sals_df['has_gene'] = 0

        gwas_df['target'] = 0
        if 'SNPS' in gwas_df.columns:
            gwas_df['rsID'] = gwas_df['SNPS'].str.split('-').str[0]
        elif 'STRONGEST SNP-RISK ALLELE' in gwas_df.columns:
            gwas_df['rsID'] = gwas_df['STRONGEST SNP-RISK ALLELE'].str.split('-').str[0]

        gwas_df['chromosome'] = gwas_df['CHR_ID']
        gwas_df['position'] = pd.to_numeric(gwas_df['CHR_POS'].astype(str).str.split(';').str[0], errors='coerce')

        if 'MAPPED_GENE' in gwas_df.columns:
            gwas_df['has_gene'] = gwas_df['MAPPED_GENE'].notna().astype(int)
        else:
            gwas_df['has_gene'] = 0

        als_keywords = ["amyotrophic lateral sclerosis", "ALS", "motor neuron disease"]
        gwas_df['is_als'] = gwas_df['DISEASE/TRAIT'].str.contains('|'.join(als_keywords), case=False, na=False)
        neg_df = gwas_df[~gwas_df['is_als']].copy()

        def prepare_features_simple(df):
            df = df.copy()
            if 'pValue' in df.columns:
                df['pValue'] = pd.to_numeric(df['pValue'], errors='coerce').fillna(0.5)
            elif 'P-VALUE' in df.columns:
                df['pValue'] = pd.to_numeric(df['P-VALUE'], errors='coerce').fillna(0.5)
            else:
                df['pValue'] = 0.5

            df['log_pvalue'] = -np.log10(df['pValue'].replace(0, 1e-300))

            chr_map = {str(i): i for i in range(1, 23)}
            chr_map.update({'X': 23, 'Y': 24, 'MT': 25})
            df['chr_encoded'] = df['chromosome'].map(chr_map).fillna(26)

            df['position'] = df['position'].fillna(df['position'].median())
            return df

        pos_df = prepare_features_simple(sals_df)
        neg_df = prepare_features_simple(neg_df)

        if len(pos_df) < 50:
            print("ERROR: Not enough sALS SNPs for validation")
            return None

        pos_indices = pos_df.index.tolist()
        np.random.shuffle(pos_indices)

        n_folds = 5
        fold_size = len(pos_indices) // n_folds
        cv_results = []

        for fold in range(n_folds):
            test_start = fold * fold_size
            test_end = (fold + 1) * fold_size if fold < n_folds - 1 else len(pos_indices)
            test_idx = pos_indices[test_start:test_end]
            train_idx = [i for i in pos_indices if i not in test_idx]

            pos_train = pos_df.loc[train_idx]
            pos_test = pos_df.loc[test_idx]
            n_neg_train = min(len(neg_df), len(pos_train) * 2)
            neg_train = neg_df.sample(n=n_neg_train, random_state=42 + fold)

            def create_training_pairs(pos_data, neg_data, n_pairs_per_snp=5):
                pairs = []
                labels = []
                for i in range(min(100, len(pos_data))):
                    for j in range(i + 1, min(i + n_pairs_per_snp + 1, len(pos_data))):
                        snp1 = pos_data.iloc[i]
                        snp2 = pos_data.iloc[j]
                        pairs.append([
                            abs(snp1['chr_encoded'] - snp2['chr_encoded']),
                            abs(snp1['position'] - snp2['position']),
                            abs(snp1['log_pvalue'] - snp2['log_pvalue']),
                            abs(snp1['has_gene'] - snp2['has_gene'])
                        ])
                        labels.append(1)

                for i in range(min(100, len(pos_data))):
                    for j in range(min(n_pairs_per_snp, len(neg_data))):
                        snp1 = pos_data.iloc[i]
                        snp2 = neg_data.iloc[j]
                        pairs.append([
                            abs(snp1['chr_encoded'] - snp2['chr_encoded']),
                            abs(snp1['position'] - snp2['position']),
                            abs(snp1['log_pvalue'] - snp2['log_pvalue']),
                            abs(snp1['has_gene'] - snp2['has_gene'])
                        ])
                        labels.append(0)

                return pd.DataFrame(pairs, columns=['chr_diff', 'pos_diff', 'pval_diff', 'gene_diff']), np.array(labels)

            X_train, y_train = create_training_pairs(pos_train, neg_train)

            model = Pipeline([
                ('scaler', StandardScaler()),
                ('clf', RandomForestClassifier(
                    n_estimators=100,
                    max_depth=5,
                    class_weight='balanced',
                    random_state=42,
                    n_jobs=-1
                ))
            ])
            model.fit(X_train, y_train)

            n_neg_test = min(len(neg_df), 200)
            neg_test = neg_df.sample(n=n_neg_test, random_state=100 + fold)

            test_pairs = []
            test_labels = []
            for i in range(min(20, len(pos_test))):
                for j in range(i + 1, min(i + 3, len(pos_test))):
                    snp1 = pos_test.iloc[i]
                    snp2 = pos_test.iloc[j]
                    test_pairs.append([
                        abs(snp1['chr_encoded'] - snp2['chr_encoded']),
                        abs(snp1['position'] - snp2['position']),
                        abs(snp1['log_pvalue'] - snp2['log_pvalue']),
                        abs(snp1['has_gene'] - snp2['has_gene'])
                    ])
                    test_labels.append(1)

            for i in range(min(20, len(pos_test))):
                for j in range(min(3, len(neg_test))):
                    snp1 = pos_test.iloc[i]
                    snp2 = neg_test.iloc[j]
                    test_pairs.append([
                        abs(snp1['chr_encoded'] - snp2['chr_encoded']),
                        abs(snp1['position'] - snp2['position']),
                        abs(snp1['log_pvalue'] - snp2['log_pvalue']),
                        abs(snp1['has_gene'] - snp2['has_gene'])
                    ])
                    test_labels.append(0)

            if len(test_pairs) == 0:
                continue

            X_test = pd.DataFrame(test_pairs, columns=X_train.columns)
            y_test = np.array(test_labels)

            y_pred = model.predict(X_test)
            y_proba = model.predict_proba(X_test)[:, 1]

            fold_metrics = {
                'fold': fold + 1,
                'auc': roc_auc_score(y_test, y_proba) if len(np.unique(y_test)) > 1 else 0.5,
                'accuracy': accuracy_score(y_test, y_pred),
                'precision': precision_score(y_test, y_pred, zero_division=0),
                'recall': recall_score(y_test, y_pred, zero_division=0),
                'f1': f1_score(y_test, y_pred, zero_division=0),
                'test_size': len(X_test)
            }

            cv_results.append(fold_metrics)

        if cv_results:
            cv_df = pd.DataFrame(cv_results)

            print("\nCross-Validation Results")
            print(cv_df.to_string(index=False))

            print("\nAverage Metrics")
            for metric in ['auc', 'accuracy', 'precision', 'recall', 'f1']:
                mean_val = cv_df[metric].mean()
                std_val = cv_df[metric].std()
                print(f"{metric}: {mean_val:.3f} ± {std_val:.3f}")

            return cv_df

    except Exception as e:
        print(f"Error: {str(e)}")
        import traceback
        traceback.print_exc()
        return None


def compare_with_traditional_gwas():
    def gwas_baseline_similarity(snp1, snp2):
        if snp1['chromosome'] == snp2['chromosome']:
            pos_diff = abs(snp1['position'] - snp2['position'])
            if pos_diff < 1_000_000:
                return 0.7
            else:
                return 0.3
        else:
            return 0.1

    test_snps = []
    for i in range(100):
        test_snps.append({
            'rsID': f'test_{i}',
            'chromosome': np.random.choice([1, 2, 3]),
            'position': np.random.randint(1, 10_000_000),
            'group': np.random.choice([0, 1])
        })

    test_pairs = []
    true_labels = []
    baseline_scores = []

    for i in range(50):
        for j in range(i + 1, min(i + 3, 100)):
            snp1 = test_snps[i]
            snp2 = test_snps[j]
            test_pairs.append([snp1, snp2])
            true_labels.append(1 if snp1['group'] == snp2['group'] else 0)
            baseline_scores.append(gwas_baseline_similarity(snp1, snp2))

    baseline_preds = (np.array(baseline_scores) > 0.5).astype(int)

    baseline_metrics = {
        'Accuracy': accuracy_score(true_labels, baseline_preds),
        'Precision': precision_score(true_labels, baseline_preds, zero_division=0),
        'Recall': recall_score(true_labels, baseline_preds, zero_division=0),
        'F1': f1_score(true_labels, baseline_preds, zero_division=0)
    }

    print("\nBaseline Metrics")
    for metric, value in baseline_metrics.items():
        print(f"{metric}: {value:.3f}")

    return baseline_metrics


def main():
    print("Simulated Data Validation")
    sim_results = validate_on_simulated_data_same_task()

    print("\nReal Data Cross-Validation")
    cv_results = cross_validate_real_data_same_task()

    print("\nTraditional GWAS Comparison")
    baseline_results = compare_with_traditional_gwas()


if __name__ == "__main__":
    main()
